# Supplementary material for: Robot steering-angle prediction lightweight network based non-local attention and lane guidance
Source: PLoS One. 2026 Jan 20;21(1):e0339409. doi: 10.1371/journal.pone.0339409 (PMC12818663; doi:10.1371/journal.pone.0339409)
Supplement: S1 File — (ZIP) [file pone.0339409.s001.zip]

Archive with 5 entries (4 files):
- S1 File. Code files for reproducing the experiments./
- S1 File. Code files for reproducing the experiments./Diversified processing of data sets.py
- S1 File. Code files for reproducing the experiments./Mark the runway.py
- S1 File. Code files for reproducing the experiments./Models.py
- S1 File. Code files for reproducing the experiments./Train.py
